# Supplementary material for: Mechanochemical Approach to a Monocationic Asymmetric Monomethine Cyanine Dye for Nucleic Acid Analysis and Visualization
Source: Molecules. 2025 Oct 2;30(19):3966. doi: 10.3390/molecules30193966 (PMC12526355; doi:10.3390/molecules30193966)
Supplement: Supplementary file 1 [file molecules-30-03966-s001.zip]

Archive with 1 entries (1 files):
- molecules-3860979-supplementary.pdf
